# Supplementary material for: A Systematic Review of Internet of Things in Clinical Laboratories: Opportunities, Advantages, and Challenges
Source: Sensors (Basel). 2022 Oct 21;22(20):8051. doi: 10.3390/s22208051 (PMC9611742; doi:10.3390/s22208051)
Supplement: Supplementary file 1 [file sensors-22-08051-s001.zip]

Archive with 1 entries (1 files):
- sensors-1951960-supplementary.pdf
